# Supplementary material for: Natural Blood Feeding and Temperature Shift Modulate the Global Transcriptional Profile of Rickettsia rickettsii Infecting Its Tick Vector
Source: PLoS One. 2013 Oct 14;8(10):e77388. doi: 10.1371/journal.pone.0077388 (PMC3796454; doi:10.1371/journal.pone.0077388)
Supplement: Table S1 — Primers used in microfluidic RT-qPCR analysis. (XLSX) [file pone.0077388.s001.xlsx]

## Sheet: Table S1
Table S1 - Primers used in microfluidic RT-qPCR analysis.
CDS	Annotation	Sense (5' - 3')	Antisense (5' - 3')
ref|NC_009882.1_:c474839-474342	16S rRNA-processing protein RimM	TCTTTTACCGACCCTGCTACA	CTCCTTTGGCATTTTGGCTA
ref|NC_009882.1_:114829-115716	30S ribosomal protein S2	CGCAATTAATGAAGCGGTAAA	ATCATCATTACCCGGAATCG
ref|NC_009882.1_:75811-77307	ADP,ATP carrier protein	GGCAAGCTGCTGTTGAAGTT	TACAAAACCAAACGCAGGAA
ref|NC_009882.1_:1040765-1042162	ADP,ATP carrier protein	TCTAGCTGACTGGATGGAACG	CCAAAGCTCGGCAAGACTAT
ref|NC_009882.1_:c815948-815700	ankyrin repeat-containing protein	ATACCTTTGCATGCGGTTG	TGCGTTGATATCAGCACCAT
ref|NC_009882.1_:c12474-12022	ankyrin repeat-containing protein	ATCAATCCGATGAGGATGGT	AGCCTCGTCAGACATCTTGG
ref|NC_009882.1_:c11968-11702	ankyrin repeat-containing protein	TATTAAGCTGCTGCCACCTG	ATTCCCTTACCTCGGCAAAT
ref|NC_009882.1_:514056-514307	ankyrin repeat-containing protein	GGCAGAGCGGTTAATAAAACA	TTTTAAGCGCTGTAATCTGTCAA
ref|NC_009882.1_:513850-514026	ankyrin repeat-containing protein	CCCAGAAAACAAAAGTACCATACA	CTCTAAAGCAGTATCACCATTCTCA
ref|NC_009882.1_:232567-232908	ankyrin repeat-containing protein	ATGATGCTAGCCGCAGAAAG	AGGGAAGTCATTCCGGTTTT
ref|NC_009882.1_:c720461-719856	ATP-dependent Clp protease proteolytic subunit	CGAGAAGGGGATGCGTTAT	AGGGTTTCTTGAGCATGGATT
ref|NC_009882.1_:616905-619217	ATP-dependent protease La	AAAGCTCCAAATTGCCAGA	ATCCAAAAGTGCCATCTCG
ref|NC_009882.1_:c943449-942217	ATP-dependent RNA helicase RhlE	GTCAGCGTCAACGTGAAAGA	GAGGAATATCAAGCCCACGA
ref|NC_009882.1_:991314-992378	bicyclomycin resistance protein	GGGATATCATCGGTTGCAG	AGGGCAATAGTGCCGTTTA
ref|NC_009882.1_:c803667-803269	cell division protein FtsL	ACTTTTGCCGGCTAGATTGG	TATATTTGGCCCTAACGGATCTT
ref|NC_009882.1_:652833-655895	cell surface antigen	TAACCAACCACTGCAACCTG	TTGCATGCTGCCTGATAAAG
ref|NC_009882.1_:262509-262940	cell surface antigen-like protein Sca8	GCTCCTGTACTTAACGGTGCT	TGCTCGTTACGTCCTGTTTC
ref|NC_009882.1_:45976-46317	cell surface antigen-like protein Sca10	CCGGGACTACATGCTTCTGT	TGCTGCTAATTGTAGTGTTCTCAA
ref|NC_009882.1_:c1153524-1153240	cell surface antigen-like protein Sca13	GCAGTACTTCAAAAGTGGGTGAT	TCCTTAAATTTTATGTCGCCAAC
ref|NC_009882.1_:c271743-269956	chaperone protein HscA	TCTCAATACTCCGGCACTTTTT	TGCAATTTCAGGGACTCTCA
ref|NC_009882.1_:c901984-901727	chaperonin GroEL	TTTTGGAGCCATCCATTACC	GGTCGGCGACTATCCATATCT
ref|NC_009882.1_:c272234-271734	co-chaperone HscB	ATGCCTTAAAGCGTGCTGA	GCTTAATTCTAGCGGCGAAA
ref|NC_009882.1_:c944176-943964	cold shock-like protein	TTTGTACACAAATCAGCCGTAGA	CAGCATAGGCTTTTCCTTGC
ref|NC_009882.1_:402739-403515	cysQ protein	TCGATCCTATTGATGGGACA	ATATCAAGCCGATGGTTGG
ref|NC_009882.1_:c1249026-1247194	DNA mismatch repair protein	CCTTACTGCGTCAAATGGAAA	CGTCCAAATAAGCGTTCGAT
ref|NC_009882.1_:1028222-1028911	DNA polymerase III subunit epsilon	ACAACAAGGTCATCGAATCGT	AGCCTCAAACGGCATATCTC
ref|NC_009882.1_:1236834-1237097	DNA-damage-inducible protein J	AGCAGCTTTAGTGCTTGCTG	GTGGTTCAAACGGCAATG
ref|NC_009882.1_:115915-116844	elongation factor Ts	CGGTGCAGGTATGATGGAT	TGCAGCAGCAGCTAAACC
ref|NC_009882.1_:c1181808-1181458	ferredoxin	CACCGGGGTTAATAGAATGG	ATTTATCGGCATCAGGCAAA
ref|NC_009882.1_:275087-275395	glutaredoxin 3	AATATGCATGTTGGCGGTTG	CAGCAGGTGCAGTCGTCTT
ref|NC_009882.1_:77503-78798	glycerol-3-phosphate transporter	TGCAAATGCAGGCTTACAAA	CGCGACGACCTTGAAATAGT
ref|NC_009882.1_:361975-362622	heme exporter protein B	TGGAAGACGGAAGCTTAGAGT	AACAAAAACCAGCCCTATCG
ref|NC_009882.1_:c783932-783177	hemolysin	GTAGTAGCACCGGCGGTTT	AGGATGAAGTCCGCCATAAC
ref|NC_009882.1_:c1044404-1043505	hemolysin C	AATTGCAGCTCCTTCTATGAAA	AAACCGTCAGTACCGCCATA
ref|NC_009882.1_:577205-579712	leucyl-tRNA synthetase	TGGCAGTACATTTGGCAAGA	CATGGATTTTACCGGAAGGGA
ref|NC_009882.1_:500770-502338	lysyl-tRNA synthetase	CCTGAAATGGTGGCACAGTA	GAGCGAAGCTTTGCATTCAT
ref|NC_009882.1_:c968241-966715	methionyl-tRNA synthetase	GCGTTTTCATGCCGTCTATT	AATTTTCTGCCCATCATTCG
ref|NC_009882.1_:c248307-246424	molecular chaperone DnaK	ATTGAAACTCTTGGCGGTGT	TTACGGCATGCTGGTTATCA
ref|NC_009882.1_:1117766-1118383	NADH dehydrogenase subunit J	TCAGTAGCGTATGCGTTGTCTT	TTCTGCTCCAAGCAAAATCA
ref|NC_009882.1_:1118376-1118690	NADH dehydrogenase subunit K	TGAGTTAATGCTGCTTGCAGTT	GGCAGCTGCTACGGTTAAGA
ref|NC_009882.1_:1118690-1120663	NADH dehydrogenase subunit L	ACCATGGATTGAGGTTGGAA	TGACACCCATGTTACGGCTA
ref|NC_009882.1_:c373645-373484	outer memberane protein rOmpA	AGATTTCGGTACGTGGGCTA	CCGACAGTACTGCTGGTTGA
ref|NC_009882.1_:c473994-471502	outer membrane assembly protein	TAGATGCTTCACCTGCCACA	TAGGCGGTAAATCCGCAATA
ref|NC_009882.1_:c1007464-1002500	outer membrane protein B (cell surface antigen sca5)	TGGTGCAGGATTACAAGGAA	AGTAGTACCGCCGCCTAAAA
ref|NC_009882.1_:c214853-212547	outer membrane protein omp1	TAGTCGGTACCGGGAAACTG	CGCCAAGTGATAACTCACGA
ref|NC_009882.1_:859725-861197	patatin b1 precursor	CGATTTTACTGGAGGGACCA	TTGCGCTGCACTGAATAAAG
ref|NC_009882.1_:c819688-816968	preprotein translocase subunit SecA	AAACGCCAAATTTCATGAGC	TACCCCGTCCTGCCATATTA
ref|NC_009882.1_:97701-98159	preprotein translocase subunit SecB	CCGCATATTTCCGTTAATGC	ATCAATTTGAGGGCGTTGAT
ref|NC_009882.1_:832661-834217	preprotein translocase subunit SecD	ATCTGCGTTTGCCACTATCC	CAACGGCAAAACCTTTGATT
ref|NC_009882.1_:177150-177350	preprotein translocase subunit SecE	TGTTGCTTCAACGTTAGTAGTGG	GCCGATATTAAGCAAAAGCTG
ref|NC_009882.1_:156281-157207	preprotein translocase subunit SecF	GGGGCTATGGCGATGTTATT	GTCATGCACTAAGGCGATCA
ref|NC_009882.1_:c922200-920899	preprotein translocase subunit SecY	AATTTATGGAGGCGAAGCAA	ATTAGCAAGCGTAGCAGGAAA
ref|NC_009882.1_:832252-832677	preprotein translocase subunit YajC	GTGCCTGCAGAAACAAATTCT	TCGTGTTTCTTGTGGACGTAA
ref|NC_009882.1_:c1025600-1025133	ribonuclease H	GTGCGCCGCTTTTACTACTT	CCCCGTTTGATATTTTACGC
ref|NC_009882.1_:125610-125777	ribose-phosphate pyrophosphokinase	TGTAGAGGGCAAAAATTGCAT	CCGATAAAGCCGAATGTTCT
ref|NC_009882.1_:125279-125629	ribose-phosphate pyrophosphokinase	TTTGGTTATGCAAGGCAAGA	CATGGTTTACTCCGAGCTTCTC
ref|NC_010263.2_:c856717-858162	rickA Arp2/3 complex activation protein	GGAAAATCAACCACGTCCTTC	TGCAACCGGTTTTCCTGTAT
ref|NC_009882.1_:487702-488622	site-specific tyrosine recombinase XerD	CGCGTTTAATCCGGTTCTTA	TTGAGAGCAATGTTCAAGTAACG
ref|NC_009882.1_:82427-83287	stage 0 sporulation protein J	AATTTGCCGCAGTCTATTCAA	TCGGCTATTACTTCTGCATGTTC
ref|NC_009882.1_:c450224-449622	thioredoxin peroxidase 1	ATTTGTCGGCAAAACTGCTC	TATCCCCTGCAGCATAATTG
ref|NC_009882.1_:676576-677049	translation initiation factor IF-3	ATGCACGGCGTCGTAAATA	TACAGACAGGGGGTACAGCA
ref|NC_009882.1_:c1203242-1201938	type II citrate synthase	ATGGGTTTTGGTCATCGTGT	GTTGTCTAGCTGCCCGAGTT
ref|NC_009882.1_:393787-394791	type IV secretion system ATPase VirB11	GAGGCCTGTTTGCGTTTAAG	TGAACCGGGATGACCTGTAT
ref|NC_009882.1_:394925-396700	type IV secretion system component VirD4	AGATGCAAGCTGGGCTAATC	GAACCCGTCTGCAACAAAAT
ref|NC_009882.1_:134020-134307	type IV secretion system protein VirB3	GGTTAACTAGACCGCCGATG	TCATAATGCCGTTATTCCAAA
ref|NC_009882.1_:392342-393790	virB10 protein	CGCCGGTCTTACCTCCTACT	TGCATCGCTCTCAACTAACG
ref|NC_009882.1_:c390274-389576	virB8 protein	ACTTTTGAATCACTGGCAAAAA	GGCATATCAGGTGATGTATTGG
ref|NC_009882.1_:391686-392159	virB9 protein precursor	TGCATTTTGGCTTTCAATCA	TGCCAAAGGAGTTATTTTCCA
ref|NC_009882.1_:c31143-30847	hypothetical protein A1G_00180	TCAGGTACAATGGTAGGTGTCG	GCCGGCAATCATTCCTATTA
ref|NC_009882.1_:c32054-31221	hypothetical protein A1G_00185	AAACGAATCAGGAAGCCGTA	GAAGCCGGCGTTGATACTT
ref|NC_009882.1_:125749-125973	hypothetical protein A1G_00745	AGACCTCTTGGAGAACGAAGC	CGTCAATCCAGTATTCGCATC
ref|NC_009882.1_:137058-140018	hypothetical protein A1G_00820	CCGGAGGTCAATGTACTCGT	CAACAGATTTTGCCCGAGAT
ref|NC_009882.1_:140005-141990	hypothetical protein A1G_00825	TACACCGACTCCACCTCCTC	GAACTGCAAGACCGGAAAAA
ref|NC_009882.1_:255227-255586	hypothetical protein A1G_01380	GTCGGTGATCCTGTAGGTGAG	TCCCAGAACAATTATACCGACA
ref|NC_009882.1_:418652-418861	hypothetical protein A1G_02360	CCGCTTTCTGGGTTGTCA	AGATGGTTTGTCGGTTCGTC
ref|NC_009882.1_:c499229-498807	hypothetical protein A1G_02840	TGCGTGTGGTGAGTCAATTT	TCAATAGAACGCCTTGTCGTC
ref|NC_009882.1_:524000-524968	hypothetical protein A1G_03000	GCTTGGTGAATCGACCTTATT	GATAAAGGCGTATTTGCCTCA
ref|NC_009882.1_:555321-555569	hypothetical protein A1G_03155	CACTAGAAGTTCCGCCTCATT	CCTTCATTAAATTCACCTTGTCC
ref|NC_009882.1_:c730245-729259	hypothetical protein A1G_04280	GGTACAATAACAGGCGGGAAT	CGCGGGAATGACATAAAGA
ref|NC_009882.1_:832062-832241	hypothetical protein A1G_04930	GTTGGAAGCCAAGTAAGTGGT	CCTTTGATACTTCAAGCTTTGG
ref|NC_009882.1_:c871627-869777	hypothetical protein A1G_05165	TTCTGATGAAGGTACAACTCCTGT	GGCTCCTGAATGACAAGAAAA
ref|NC_009882.1_:1020437-1020736	hypothetical protein A1G_06100	CACAAATGCGTCAGTCAGGT	GTAAAAAGCTTAGGCGCTTCG
ref|NC_009882.1_:1051294-1051470	hypothetical protein A1G_06350	GCAAGGTGCAGGTCAAGAT	AGTTAGCTGAGCTGTGAGGACA
ref|NC_009882.1_:c1127890-1127534	hypothetical protein A1G_06745	GGGTTCTTGGGTGGATTGT	ACCGATGGCAACACGAAG
ref|NC_009882.1_:1250262-1250714	hypothetical protein A1G_07480	TTGGAGAAGTAGGTGATTTTGG	TGGTAAACTCCGCTACCTTTTT
