# Supplementary material for: Natural Blood Feeding and Temperature Shift Modulate the Global Transcriptional Profile of Rickettsia rickettsii Infecting Its Tick Vector
Source: PLoS One. 2013 Oct 14;8(10):e77388. doi: 10.1371/journal.pone.0077388 (PMC3796454; doi:10.1371/journal.pone.0077388)
Supplement: Table S2 — Genes of R. rickettsii encoding proteins with annotated function differentially expressed by the elevation of temperature. (XLSX) [file pone.0077388.s002.xlsx]

## Sheet: Table S2
Table S2 - Genes of R. rickettsii encoding proteins with annotated function differentially expressed by the elevation of temperature.
				Fold change
Gene ID	CDS	Annotation	COG	Biological replicate 1	Biological replicate 2
A1G_00390	ref|NC_009882.1_:c57026-55992	putative DNA-binding/iron metalloprotein/AP endonuclease	COG0533O	1.98	1.72
A1G_00800	ref|NC_009882.1_:132498-133136	ribosome biogenesis GTP-binding protein YsxC	COG0218R	1.87	1.61
A1G_02195	ref|NC_009882.1_:c388225-387110	putative monovalent cation/H+ antiporter, subunit D	COG0651CP	1.68	1.57
A1G_02785	ref|NC_009882.1_:487702-488622	site-specific tyrosine recombinase XerD	COG4974L	1.53	1.53
A1G_05185	ref|NC_009882.1_:c874676-873717	magnesium and cobalt transport protein CorA	COG0598P	1.66	1.52
A1G_05370	ref|NC_009882.1_:909316-909915	grpE protein	COG0576O	1.62	1.80
A1G_05630	ref|NC_009882.1_:c944176-943964	cold shock-like protein	COG1278K	1.98	1.87
A1G_05635	ref|NC_009882.1_:c946479-945574	dimethyladenosine transferase	COG0030J	1.82	1.50
A1G_05960	ref|NC_009882.1_:991314-992378	bicyclomycin resistance protein	COG2814G	1.60	1.53
A1G_03490	ref|NC_009882.1_:608404-609831	succinate semialdehyde dehydrogenase	COG1012C	-1.79	-1.59
A1G_03670	ref|NC_009882.1_:632043-633866	ribonucleotide-diphosphate reductase, subunit alpha	COG0209F	-1.78	-1.89
A1G_03790	ref|NC_009882.1_:652833-655895	cell surface antigen	-	-1.99	-1.60
A1G_05000	ref|NC_009882.1_:844068-844703	succinyl-CoA:3-ketoacid-coenzyme A transferase, subunit B	COG2057I	-2.32	-1.95
A1G_07470	ref|NC_009882.1_:c1249026-1247194	DNA mismatch repair protein	COG0323L	-1.69	-1.54
