# Supplementary material for: Natural Blood Feeding and Temperature Shift Modulate the Global Transcriptional Profile of Rickettsia rickettsii Infecting Its Tick Vector
Source: PLoS One. 2013 Oct 14;8(10):e77388. doi: 10.1371/journal.pone.0077388 (PMC3796454; doi:10.1371/journal.pone.0077388)
Supplement: Table S3 — Hypothetical protein encoding genes modulated by temperature shift. (XLSX) [file pone.0077388.s003.xlsx]

## Sheet: Table S3
Table S3 - Hypothetical protein encoding genes modulated by temperature shift.
				Fold change
CDS	Annotation	Domain identified by conserved domain analysis	E-Value	Biological replicate 1	Biological replicate 2
ref|NC_009882.1_:289631-290197	hypothetical protein A1G_01610	No conserved domains identified	-	2.06	2.10
ref|NC_009882.1_:293809-293943	hypothetical protein A1G_01635	No conserved domains identified	-	1.75	1.54
ref|NC_009882.1_:c346202-345054	hypothetical protein A1G_01945	AgrB super family[cl01873] - Accessory gene regulator B	8.85e-04	2.26	2.12
ref|NC_009882.1_:c485893-485420	hypothetical protein A1G_02765	No conserved domains identified	-	2.29	1.69
ref|NC_009882.1_:524000-524968	hypothetical protein A1G_03000	Fic/DOC family	2.07e-22	3.46	2.38
ref|NC_009882.1_:525229-525366	hypothetical protein A1G_03005	No conserved domains identified	-	4.29	2.72
ref|NC_009882.1_:526267-526467	hypothetical protein A1G_03015	No conserved domains identified	-	2.11	1.63
ref|NC_009882.1_:c535744-534896	hypothetical protein A1G_03065	FTR1[pfam03239] - Iron permease FTR1 family	9.12e-60	1.99	1.61
ref|NC_009882.1_:787589-787804	hypothetical protein A1G_04655	Transposase_20[pfam02371] - Transposase IS116/IS110/IS902 family	6.69e-08	1.84	1.94
ref|NC_009882.1_:807614-807820	hypothetical protein A1G_04775	DNase_II[pfam03265] - Deoxyribonuclease II	2.99e-03	2.13	1.58
ref|NC_009882.1_:875046-875333	hypothetical protein A1G_05190	No conserved domains identified	-	1.81	2.18
ref|NC_009882.1_:c875454-875305	hypothetical protein A1G_05195	No conserved domains identified	-	2.99	2.57
ref|NC_009882.1_:c947519-946632	hypothetical protein A1G_05640	SurA_N_3 super family[cl07813] - SurA N-terminal domain	2.06e-12	2.23	1.85
ref|NC_009882.1_:c1026073-1025600	hypothetical protein A1G_06150	No conserved domains identified	-	1.76	1.85
ref|NC_009882.1_:c1193675-1193313	hypothetical protein A1G_07135	No conserved domains identified	-	1.99	1.67
ref|NC_009882.1_:c1226140-1225526	hypothetical protein A1G_07280	MFS[cd06174] - The Major Facilitator Superfamily (MFS)	8.65e-04	1.72	1.69
ref|NC_009882.1_:283121-283303	hypothetical protein A1G_01585	HIG_1_N[pfam04588] - Hypoxia induced protein conserved region	2.52e-06	-2.24	-1.89
ref|NC_009882.1_:c368094-367954	hypothetical protein A1G_02080	No conserved domains identified	-	-1.90	-1.52
ref|NC_009882.1_:443651-444028	hypothetical protein A1G_02525	No conserved domains identified	-	-1.83	-1.63
ref|NC_009882.1_:489832-490995	hypothetical protein A1G_02795	Lipoprotein_7[pfam01540] - Adhesin lipoprotein	2.65e-03	-2.07	-1.92
ref|NC_009882.1_:520257-521780	hypothetical protein A1G_02985	Heme_Cu_Oxidase_I super family[cl00275] - Heme-copper oxidase subunit I	6.66e-18	-2.50	-1.99
ref|NC_009882.1_:676096-676425	hypothetical protein A1G_03925	COG5346[COG5346] - Predicted membrane protein	2.16e-50	-1.70	-1.77
ref|NC_009882.1_:691150-691590	hypothetical protein A1G_04030	COG5622[COG5622] - Protein required for attachment to host cells	4.84e-61	-2.31	-1.84
ref|NC_009882.1_:c748277-748155	hypothetical protein A1G_04410	No conserved domains identified	-	-1.95	-1.85
ref|NC_009882.1_:c759589-759365	hypothetical protein A1G_04500	No conserved domains identified	-	-2.22	-1.70
ref|NC_009882.1_:794728-796473	hypothetical protein A1G_04720	Pentapeptide[pfam00805] - Repeats (8 copies) found in many cyanobacteria	6.05e-06	-1.72	-2.05
ref|NC_009882.1_:c871627-869777	hypothetical protein A1G_05165	ANK[cd00204] - ankyrin repeats	4.60e-03	-2.90	-2.95
ref|NC_009882.1_:1020437-1020736	hypothetical protein A1G_06100	SpoT[COG0317] - Guanosine polyphosphate pyrophosphohydrolases/synthetases	2.71e-16	-2.96	-1.56
ref|NC_009882.1_:1115303-1116967	hypothetical protein A1G_06690	AdoMet_MTases[cd02440] - S-adenosylmethionine-dependent methyltransferases, class I	2.02e-18	-2.72	-2.28
ref|NC_009882.1_:1250262-1250714	hypothetical protein A1G_07480	SNF2_assoc super family[cl07173] - Bacterial SNF2 helicase associated	9.57e-03	-3.02	-2.21
