# Supplementary material for: Natural Blood Feeding and Temperature Shift Modulate the Global Transcriptional Profile of Rickettsia rickettsii Infecting Its Tick Vector
Source: PLoS One. 2013 Oct 14;8(10):e77388. doi: 10.1371/journal.pone.0077388 (PMC3796454; doi:10.1371/journal.pone.0077388)
Supplement: Table S4 — Genes encoding proteins with annotated function modulated by blood feeding. (XLSX) [file pone.0077388.s004.xlsx]

## Sheet: Table S4 
Table S4 - Genes encoding proteins with annotated function modulated by blood-feeding.
				Fold change
Gene ID	CDS	Annotation	COG	Biological replicate 1	Biological replicate 2
A1G_00160	ref|NC_009882.1_:c29202-28708	F0F1 ATP synthase subunit B	COG0711C	1.70	1.94
A1G_00175	ref|NC_009882.1_:c30842-30114	F0F1 ATP synthase subunit A	COG0356C	2.30	2.39
A1G_00430	ref|NC_009882.1_:64387-64584	site-specific DNA methylase	COG0270L	1.78	2.08
A1G_00635	ref|NC_009882.1_:c102248-100851	NAD(p) transhydrogenase subunit beta	COG1282C	1.89	1.80
A1G_00785	ref|NC_009882.1_:c131143-131006	50S ribosomal protein L28	-	1.77	1.77
A1G_01205	ref|NC_009882.1_:225568-225900	DNA-binding protein HU	COG0776L	3.09	3.48
A1G_01215	ref|NC_009882.1_:227060-228409	signal recognition particle protein	COG0541U	1.64	1.62
A1G_01495	ref|NC_009882.1_:c269892-269554	ferredoxin	COG0633C	2.30	2.09
A1G_01525	ref|NC_009882.1_:275087-275395	glutaredoxin 3	COG0695O	3.12	2.23
A1G_02025	ref|NC_009882.1_:360525-360845	putative monovalent cation/H+ antiporter subunit G	COG1320P	2.04	1.66
A1G_02035	ref|NC_009882.1_:361975-362622	heme exporter protein B	-	1.53	1.76
A1G_02200	ref|NC_009882.1_:c388743-388408	putative monovalent cation/H+ antiporter subunit C	COG1006P	2.00	2.14
A1G_02205	ref|NC_009882.1_:c389574-388822	virB9 protein	COG3504U	2.42	2.35
A1G_02210	ref|NC_009882.1_:c390274-389576	virB8 protein	COG3736U	2.23	1.93
A1G_02230	ref|NC_009882.1_:392342-393790	virB10 protein	COG2948U	1.69	1.76
A1G_02235	ref|NC_009882.1_:393787-394791	type IV secretion system ATPase VirB11	COG0630NU	1.70	1.66
A1G_02240	ref|NC_009882.1_:394925-396700	type IV secretion system component VirD4	COG3505U	1.72	1.94
A1G_02290	ref|NC_009882.1_:c406315-403655	DNA mismatch repair protein MutS	COG0249L	1.70	1.76
A1G_02555	ref|NC_009882.1_:c450224-449622	thioredoxin peroxidase 1	COG0450O	1.59	1.75
A1G_02595	ref|NC_009882.1_:455319-456344	capD protein	COG1086MG	1.54	1.63
A1G_02600	ref|NC_009882.1_:456337-457470	putative UDP-N-acetylglucosamine 2-epimerase	COG0381M	1.65	1.77
A1G_02690	ref|NC_009882.1_:477545-477787	exodeoxyribonuclease VII small subunit	COG1722L	1.64	2.91
A1G_03140	ref|NC_009882.1_:c552178-551231	cytochrome c oxidase polypeptide II	COG1622C	1.54	1.58
A1G_03350	ref|NC_009882.1_:587602-588060	SsrA-binding protein	COG0691O	2.12	2.06
A1G_03685	ref|NC_009882.1_:634696-635682	ribonucleotide-diphosphate reductase subunit beta	COG0208F	1.61	1.71
A1G_03930	ref|NC_009882.1_:676576-677049	translation initiation factor IF-3	COG0290J	1.84	1.86
A1G_03935	ref|NC_009882.1_:677195-678433	branched-chain alpha-keto acid dehydrogenase subunit E2	COG0508C	1.52	1.54
A1G_03945	ref|NC_009882.1_:679794-681557	single-stranded-DNA-specific exonuclease RecJ	COG0608L	1.50	1.76
A1G_04575	ref|NC_009882.1_:772880-773593	DNA repair protein RecO	COG1381L	1.65	2.16
A1G_05475	ref|NC_009882.1_:c923789-923442	50S ribosomal protein L18	COG0256J	1.77	2.39
A1G_05485	ref|NC_009882.1_:c924745-924347	30S ribosomal protein S8	COG0096J	1.66	1.94
A1G_05670	ref|NC_009882.1_:952076-952858	exodeoxyribonuclease III	COG0708L	1.59	1.76
A1G_06385	ref|NC_009882.1_:1054896-1055495	phosphatidylglycerophosphatase A	COG1267I	2.16	1.75
A1G_06495	ref|NC_009882.1_:1074289-1075014	3-ketoacyl-(acyl-carrier-protein) reductase	COG1028IQR	1.57	1.54
A1G_06605	ref|NC_009882.1_:1093598-1093933	S-adenosylmethionine synthetase	COG0192H	2.01	2.13
A1G_06640	ref|NC_009882.1_:c1099203-1095658	DNA polymerase III subunit alpha	COG0587L	1.73	1.73
A1G_06655	ref|NC_009882.1_:1103534-1105075	ampG protein	-	1.60	1.63
A1G_06670	ref|NC_009882.1_:1107497-1109929	virB4 protein precursor	COG3451U	2.10	2.08
A1G_06740	ref|NC_009882.1_:c1127546-1125516	NADH dehydrogenase subunit G	COG1034C	1.67	1.66
A1G_06750	ref|NC_009882.1_:c1130695-1128059	aconitate hydratase	COG1048C	2.21	1.97
A1G_00015	ref|NC_009882.1_:1409-2158	O-antigen export system ATP-binding protein RfbE	COG1134GM	-1.76	-1.63
A1G_00025	ref|NC_009882.1_:2932-6033	putative bifunctional glutamate synthase subunit beta/2-polyprenylphenol hydroxylase	COG0493ER	-1.60	-1.54
A1G_00080	ref|NC_009882.1_:12813-13808	nifR3-like protein	COG0042J	-1.66	-1.71
A1G_00200	ref|NC_009882.1_:34713-34922	recombination protein F	-	-1.55	-1.64
A1G_00295	ref|NC_009882.1_:45976-46317	cell surface antigen-like protein Sca10	-	-2.39	-2.27
A1G_00390	ref|NC_009882.1_:c57026-55992	putative DNA-binding/iron metalloprotein/AP endonuclease	COG0533O	-2.45	-2.22
A1G_00395	ref|NC_009882.1_:c58403-57210	acyl-CoA desaturase 1	COG1398I	-2.13	-1.64
A1G_00515	ref|NC_009882.1_:75811-77307	ADP,ATP carrier protein	COG3202C	-2.20	-2.41
A1G_00520	ref|NC_009882.1_:77503-78798	glycerol-3-phosphate transporter	COG2271G	-1.62	-1.83
A1G_00525	ref|NC_009882.1_:78823-79245	nucleoside diphosphate kinase	COG0105F	-1.69	-1.81
A1G_00530	ref|NC_009882.1_:79249-81117	tRNA uridine 5-carboxymethylaminomethyl modification enzyme GidA	COG0445D	-2.04	-1.81
A1G_00575	ref|NC_009882.1_:c88344-88012	Iron-sulfur cluster assembly accessory protein	COG0316S	-2.58	-2.68
A1G_00680	ref|NC_009882.1_:114829-115716	30S ribosomal protein S2	COG0052J	-2.62	-2.29
A1G_00685	ref|NC_009882.1_:115915-116844	elongation factor Ts	COG0264J	-1.79	-1.78
A1G_00800	ref|NC_009882.1_:132498-133136	ribosome biogenesis GTP-binding protein YsxC	COG0218R	-3.11	-2.61
A1G_00805	ref|NC_009882.1_:133207-134007	acetylglutamate kinase	COG0548E	-2.32	-1.75
A1G_00810	ref|NC_009882.1_:134020-134307	type IV secretion system protein VirB3	COG3702U	-2.07	-1.89
A1G_00880	ref|NC_009882.1_:155386-155802	50S ribosomal protein L19	COG0335J	-2.44	-1.88
A1G_00920	ref|NC_009882.1_:161909-162601	tRNA/rRNA methyltransferase	COG0565J	-1.95	-1.79
A1G_00945	ref|NC_009882.1_:165322-166362	protease activity modulator HflK	COG0330O	-1.58	-1.60
A1G_01390	ref|NC_009882.1_:256639-257463	2,3,4,5-tetrahydropyridine-2,6-carboxylate N-succinyltransferase	COG2171E	-1.71	-1.56
A1G_01440	ref|NC_009882.1_:266435-266578	cell surface antigen-like protein Sca8	-	-5.66	-5.15
A1G_01445	ref|NC_009882.1_:262509-262940	cell surface antigen-like protein Sca8	-	-4.06	-3.50
A1G_01475	ref|NC_009882.1_:263261-263530	cell surface antigen-like protein Sca8	-	-6.15	-7.11
A1G_01595	ref|NC_009882.1_:283754-284281	peptide deformylase	COG0242J	-2.32	-1.94
A1G_01600	ref|NC_009882.1_:284293-285189	methionyl-tRNA formyltransferase	COG0223J	-1.93	-2.00
A1G_01640	ref|NC_009882.1_:c295786-294017	multidrug resistance ABC transporter ATP-binding protein	COG1132V	-1.64	-1.65
A1G_01670	ref|NC_009882.1_:299495-300343	beta 1,4 glucosyltransferase	COG0463M	-3.08	-2.15
A1G_01675	ref|NC_009882.1_:300420-301658	mitochondrial protease	COG0612R	-2.34	-1.83
A1G_01680	ref|NC_009882.1_:301812-302522	phosphoribosylaminoimidazole-succinocarboxamide synthase	COG0152F	-1.93	-1.62
A1G_01995	ref|NC_009882.1_:c357123-355294	GTP-binding protein	COG1217T	-2.23	-2.16
A1G_02095	ref|NC_009882.1_:c370213-369356	peptide chain release factor 2	COG1186J	-1.57	-1.76
A1G_02170	ref|NC_009882.1_:c384629-383091	putative monovalent cation/H+ antiporter subunit D	COG0651CP	-1.63	-2.04
A1G_02680	ref|NC_009882.1_:c474839-474342	16S rRNA-processing protein RimM	COG0806J	-2.18	-1.93
A1G_02785	ref|NC_009882.1_:487702-488622	site-specific tyrosine recombinase XerD	COG4974L	-2.52	-2.87
A1G_02825	ref|NC_009882.1_:496734-497573	ABC transporter permease protein	COG4120R	-1.84	-1.95
A1G_02830	ref|NC_009882.1_:497570-498292	putative ABC transporter ATP-binding protein	COG1101R	-1.79	-2.34
A1G_03010	ref|NC_009882.1_:525371-525985	Holliday junction DNA helicase RuvA	COG0632L	-3.83	-3.52
A1G_03025	ref|NC_009882.1_:526978-528006	Holliday junction DNA helicase RuvB	COG2255L	-1.53	-1.63
A1G_03150	ref|NC_009882.1_:554615-555154	lipoprotein signal peptidase	COG0597MU	-2.65	-2.19
A1G_03160	ref|NC_009882.1_:555741-557243	UDP-N-acetylmuramoyl-L-alanyl-D-glutamate synthetase	COG0771M	-1.88	-1.66
A1G_03165	ref|NC_009882.1_:557375-558508	cell division protein FtsW	COG0772D	-2.31	-2.00
A1G_03170	ref|NC_009882.1_:558505-559635	undecaprenyldiphospho-muramoylpentapeptide beta-N- acetylglucosaminyltransferase	COG0707M	-1.65	-1.54
A1G_03250	ref|NC_009882.1_:c568298-567279	capM protein	COG0438M	-3.43	-2.99
A1G_03280	ref|NC_009882.1_:571571-572620	phenylalanyl-tRNA synthetase subunit alpha	COG0016J	-1.52	-1.50
A1G_03780	ref|NC_009882.1_:651005-652540	tRNA pseudouridine synthase B	COG0130J	-1.90	-1.96
A1G_04070	ref|NC_009882.1_:c698126-696873	ampG protein	COG2271G	-2.05	-1.66
A1G_04075	ref|NC_009882.1_:c698615-698370	transposase	-	-2.44	-2.34
A1G_04275	ref|NC_009882.1_:c729262-728207	porphobilinogen deaminase	COG0181H	-4.57	-6.30
A1G_04285	ref|NC_009882.1_:c730629-730501	Na+/proline symporter and signal transduction histidine kinase	-	-6.29	-5.12
A1G_04290	ref|NC_009882.1_:c731081-730683	two-component sensor histidine kinase	COG2205T	-6.91	-5.17
A1G_04835	ref|NC_009882.1_:c813871-813740	type I site-specific restriction-modification system, R (restriction) subunit	-	-2.28	-1.84
A1G_05020	ref|NC_009882.1_:845765-845917	phospho-N-acetylmuramoyl-pentapeptide-transferase	-	-2.09	-2.68
A1G_05095	ref|NC_009882.1_:991314-992378	bicyclomycin resistance protein	-	-4.62	-3.16
A1G_05210	ref|NC_009882.1_:c881085-879286	nitrogen regulation protein ntrY	COG5000T	-2.10	-2.52
A1G_05315	ref|NC_009882.1_:c901984-901727	chaperonin GroEL	-	-1.53	-1.88
A1G_05620	ref|NC_009882.1_:c941865-940801	ampG protein	-	-2.43	-1.96
A1G_05625	ref|NC_009882.1_:c943449-942217	ATP-dependent RNA helicase RhlE	COG0513LKJ	-2.98	-2.49
A1G_05635	ref|NC_009882.1_:c946479-945574	dimethyladenosine transferase	COG0030J	-3.61	-2.68
A1G_05925	ref|NC_009882.1_:c985898-984621	ATP-dependent protease ATP-binding subunit ClpX	COG1219O	-1.87	-1.62
A1G_05935	ref|NC_009882.1_:c987336-986650	trans-regulatory protein ExsB	COG0603R	-2.76	-3.02
A1G_05960	ref|NC_009882.1_:c862507-862325	bicyclomycin resistance protein	COG2814G	-1.87	-1.58
A1G_06065	ref|NC_009882.1_:c1013060-1012188	lipid A biosynthesis lauroyl acyltransferase	COG1560M	-2.51	-2.19
A1G_06070	ref|NC_009882.1_:c1014000-1013035	tetraacyldisaccharide 4'-kinase	COG1663M	-3.18	-2.98
A1G_06075	ref|NC_009882.1_:c1014858-1014004	putative periplasmic protein	COG0739M	-3.36	-4.04
A1G_06135	ref|NC_009882.1_:c1024825-1024376	ABC transporter substrate binding protein	COG1463Q	-1.70	-1.56
A1G_06145	ref|NC_009882.1_:c1025600-1025133	ribonuclease H	COG0328L	-2.08	-1.82
A1G_06170	ref|NC_009882.1_:1029038-1029760	surfeit locus protein 1	COG3346S	-2.18	-2.05
A1G_06265	ref|NC_009882.1_:1040765-1042162	ADP,ATP carrier protein	COG3202C	-1.91	-2.02
A1G_06400	ref|NC_009882.1_:1056470-1057675	aspartate kinase	COG0527E	-1.87	-1.77
A1G_06435	ref|NC_009882.1_:c1061573-1060332	proline/betaine transporter	-	-3.11	-2.65
A1G_06705	ref|NC_009882.1_:1117766-1118383	NADH dehydrogenase subunit J	COG0839C	-2.11	-1.93
A1G_06710	ref|NC_009882.1_:1118376-1118690	NADH dehydrogenase subunit K	COG0713C	-4.59	-3.56
A1G_06715	ref|NC_009882.1_:1118690-1120663	NADH dehydrogenase subunit L	COG1009CP	-1.97	-1.54
A1G_07355	ref|NC_009882.1_:c1234383-1234144	antitoxin of toxin-antitoxin system StbD	COG2161D	-3.32	-2.82
A1G_07375	ref|NC_009882.1_:1236834-1237097	DNA-damage-inducible protein J	COG3077L	-1.98	-1.82
A1G_07380	ref|NC_009882.1_:1237189-1237332	addiction module toxin, RelE/StbE family protein	COG3041S	-3.13	-2.62
A1G_07400	ref|NC_009882.1_:c1240365-1239220	succinyl-diaminopimelate desuccinylase	COG0624E	-2.61	-2.18
