# Supplementary material for: Natural Blood Feeding and Temperature Shift Modulate the Global Transcriptional Profile of Rickettsia rickettsii Infecting Its Tick Vector
Source: PLoS One. 2013 Oct 14;8(10):e77388. doi: 10.1371/journal.pone.0077388 (PMC3796454; doi:10.1371/journal.pone.0077388)
Supplement: Table S5 — Hypothetical protein encoding genes differentially expressed by blood feeding. (XLSX) [file pone.0077388.s005.xlsx]

## Sheet: Table S5
Table S5 - Hypothetical protein encoding genes differentially expressed by blood feeding.
				Fold change
CDS	Annotation	Domain identified by conserved domain analysis	E-Value	Biological replicate 1	Biological replicate 2
ref|NC_009882.1_:c32054-31221	hypothetical protein A1G_00185	pfam13462 - Thioredoxin	9.74e-56	2.13	1.92
ref|NC_009882.1_:c43779-43210	hypothetical protein A1G_00270	COG1678 - Putative transcriptional regulator	2.36e-80	1.54	1.85
ref|NC_009882.1_:c58861-58682	hypothetical protein A1G_00400	HTH super family[cl00088] - Helix-turn-helix domains	5.69e-09	1.84	1.90
ref|NC_009882.1_:c96803-95487	hypothetical protein A1G_00605	Porin_4[pfam13609], Gram-negative porin	3.11e-17	2.76	2.62
ref|NC_009882.1_:c103121-102387	hypothetical protein A1G_00640	OmpW[COG3047], Outer membrane protein W	1.89e-48	1.84	1.81
ref|NC_009882.1_:c122272-122108	hypothetical protein A1G_00715	PhdYeFM_antitox[pfam02604], Antitoxin Phd_YefM, type II toxin-antitoxin system	1.12e-14	1.88	2.30
ref|NC_009882.1_:122409-123413	hypothetical protein A1G_00720	TPR[cd00189] - Tetratricopeptide repeat domain	1.58e-06	1.53	2.07
ref|NC_009882.1_:c191555-190416	hypothetical protein A1G_01045	RPE1[TIGR01045] - Rickettsial palindromic element RPE1 domain	1.61e-18	1.83	2.15
ref|NC_009882.1_:c221811-221575	hypothetical protein A1G_01195	No conserved domains identified	-	1.91	2.38
ref|NC_009882.1_:c245095-244994	hypothetical protein A1G_01325	ChaB super family[cl01887] -ChaB	4.71e-12	1.99	1.99
ref|NC_009882.1_:255227-255586	hypothetical protein A1G_01380	VirB2[COG3838] - Type IV secretory pathway, VirB2 components (pilins)	2.17e-21	2.69	2.73
ref|NC_009882.1_:c268466-267525	hypothetical protein A1G_01485	Imp[COG2358] - TRAP-type uncharacterized transport system, periplasmic component	1.77e-111	1.56	1.66
ref|NC_009882.1_:c269541-268471	hypothetical protein A1G_01490	MopB_Res-Cmplx1_Nad11-M[cd02774] - Mitochondrial-encoded NADH-quinone oxidoreductase/respiratory complex I	9.49e-05	2.16	2.12
ref|NC_009882.1_:283121-283303	hypothetical protein A1G_01585	HIG_1_N[pfam04588] - Hypoxia induced protein conserved region	2.52e-06	1.83	1.91
ref|NC_009882.1_:312257-312475	hypothetical protein A1G_01755	No conserved domain identified	-	2.92	2.02
ref|NC_009882.1_:390739-390918	hypothetical protein A1G_02215	No conserved domain identified	-	2.05	2.15
ref|NC_009882.1_:c421714-421487	hypothetical protein A1G_02385	No conserved domain identified	-	3.76	3.45
ref|NC_009882.1_:436964-437104	hypothetical protein A1G_02475	PDDEXK_2 super family[cl15088] - PD-(D/E)XK nuclease family transposase	8.12e-06	1.50	1.72
ref|NC_009882.1_:c551038-550655	hypothetical protein A1G_03135	LbH_XAT[cd03349] - Xenobiotic acyltransferase (XAT)	1.25e-09	1.68	1.72
ref|NC_009882.1_:609991-610131	hypothetical protein A1G_03495	COG3956 - Protein containing tetrapyrrole methyltransferase domain and MazG-like (predicted pyrophosphatase) domain	4.87e-03	1.91	2.71
ref|NC_009882.1_:634212-634331	hypothetical protein A1G_03675	No conserved domain identified	-	1.82	2.18
ref|NC_009882.1_:c741051-740596	hypothetical protein A1G_04350	No conserved domain identified	-	1.59	1.61
ref|NC_009882.1_:782754-783182	hypothetical protein A1G_04620	HTH super family[cl00088] - Helix-turn-helix domains	4.82e-39	2.12	1.70
ref|NC_009882.1_:c789805-789605	hypothetical protein A1G_04675	No conserved domain identified	-	2.09	1.59
ref|NC_009882.1_:c790607-790365	hypothetical protein A1G_04690	Flu_M2 super family[cl02903] - Influenza Matrix protein (M2)	2.90e-03	1.88	2.01
ref|NC_009882.1_:c791063-790797	hypothetical protein A1G_04700	No conserved domain identified	-	2.15	2.31
ref|NC_009882.1_:838905-839507	hypothetical protein A1G_04970	No conserved domain identified	-	1.84	1.73
ref|NC_009882.1_:c889260-889108	hypothetical protein A1G_05260	No conserved domain identified	-	3.23	2.25
ref|NC_009882.1_:c913327-913094	hypothetical protein A1G_05400	GAS[pfam13851] - Growth-arrest specific micro-tubule binding	4.10e-03	1.90	2.36
ref|NC_009882.1_:951876-952079	hypothetical protein A1G_05665	No conserved domain identified	-	1.92	1.96
ref|NC_009882.1_:994684-996585	hypothetical protein A1G_05975	ULP1[COG5160] - Protease, Ulp1 family	4.27e-04	1.61	1.95
ref|NC_009882.1_:1051294-1051470	hypothetical protein A1G_06350	COG5510 - Predicted small secreted protein	4.88e-15	4.12	3.01
ref|NC_009882.1_:c1062928-1062575	hypothetical protein A1G_06455	HTH_25[pfam13413] - Helix-turn-helix domain	1.10e-20	2.06	1.61
ref|NC_009882.1_:c1071820-1071686	hypothetical protein A1G_06480	PRK14995[PRK14995] - methyl viologen resistance protein SmvA	4.84e-04	1.88	2.08
ref|NC_009882.1_:c1072517-1072290	hypothetical protein A1G_06485	No conserved domain identified	-	1.55	1.85
ref|NC_009882.1_:1079986-1080216	hypothetical protein A1G_06525	No conserved domain identified	-	2.14	2.08
ref|NC_009882.1_:1100886-1103396	hypothetical protein A1G_06650	AsmA_2[pfam13502] - AsmA-like C-terminal region	2.31e-07	1.75	2.04
ref|NC_009882.1_:c1127890-1127534	hypothetical protein A1G_06745	COG3671[COG3671] - Predicted membrane protein	3.91e-67	2.94	2.69
ref|NC_009882.1_:c1233873-1233787	hypothetical protein A1G_07345	Transpeptidase super family[cl01009] - Penicillin binding protein transpeptidase domain	1.05e-05	1.96	2.10
ref|NC_009882.1_:1250262-1250714	hypothetical protein A1G_07480	SNF2_assoc super family[cl07173] - Bacterial SNF2 helicase associated	9.57e-03	2.41	2.62
ref|NC_009882.1_:c462530-461532	hypothetical protein A1G_02620	AcrA[COG0845] - Membrane-fusion protein	1.20e-31	-1.75	-1.67
ref|NC_009882.1_:c6316-6077	hypothetical protein A1G_00030	MazF[COG2337] - Growth inhibitor	4.40e-15	-2.39	-2.17
ref|NC_009882.1_:13826-14749	hypothetical protein A1G_00085	CE4_RC0012_like[cd10963] - Putative catalytic NodB homology domain of uncharacterized protein from Rickettsia conorii	8.64e-114	-1.98	-1.68
ref|NC_009882.1_:32218-32739	hypothetical protein A1G_00190	COG1329 - Transcriptional regulators, similar to M xanthus CarD	2.39e-72	-2.88	-2.59
ref|NC_009882.1_:87774-87914	hypothetical protein A1G_00570	No conserved domain identified	-	-1.64	-1.9
ref|NC_009882.1_:c100796-100236	hypothetical protein A1G_00630	No conserved domain identified	-	-2.16	-1.79
ref|NC_009882.1_:117318-117707	hypothetical protein A1G_00690	No conserved domain identified	-	-1.85	-2.37
ref|NC_009882.1_:137058-140018	hypothetical protein A1G_00820	VirB6[COG3704] 33499 no Type IV secretory pathway, VirB6 components	3.76e-101	-1.88	-1.78
ref|NC_009882.1_:140005-141990	hypothetical protein A1G_00825	VirB6[COG3704] - Type IV secretory pathway, VirB6 components	9.75e-103	-1.77	-1.59
ref|NC_009882.1_:c199098-196984	hypothetical protein A1G_01070	polC[PRK00448], DNA polymerase III PolC; Validated	5.33e-03	-1.65	-1.69
ref|NC_009882.1_:210439-210642	hypothetical protein A1G_01135	DUF2674[pfam10879] - Protein of unknown function (DUF2674)	2.24e-46	-1.96	-1.89
ref|NC_009882.1_:263542-263811	hypothetical protein A1G_01450	No conserved domain identified	-	-5.74	-5.90
ref|NC_009882.1_:c264827-264525	hypothetical protein A1G_01455	No conserved domain identified	-	-4.24	-3.88
ref|NC_009882.1_:285406-285849	hypothetical protein A1G_01605	No conserved domain identified	-	-2.76	-2.19
ref|NC_009882.1_:289631-290197	hypothetical protein A1G_01610	No conserved domain identified	-	-1.89	-1.69
ref|NC_009882.1_:333307-333474	hypothetical protein A1G_01880	No conserved domain identified	-	-2.49	-2.64
ref|NC_009882.1_:c333827-333624	hypothetical protein A1G_01885	No conserved domain identified	-	-1.89	-2.03
ref|NC_009882.1_:c346202-345054	hypothetical protein A1G_01945	AgrB super family[cl01873] - Accessory gene regulator B	8.85e-04	-1.87	-1.52
ref|NC_009882.1_:384409-384507	hypothetical protein A1G_02175	PRK06588[PRK06588] - putative monovalent cation/H+ antiporter subunit D	3.48e-23	-2.47	-2.76
ref|NC_009882.1_:c413519-412539	hypothetical protein A1G_02330	Nucleotid_trans super family[cl05288] - Nucleotide-diphospho-sugar transferase	7.40e-04	-2.91	-2.84
ref|NC_009882.1_:c439531-439259	hypothetical protein A1G_02495	flgK_ends[TIGR02492] - flagellar hook-associated protein FlgK	9.61e-03	-2.35	-1.81
ref|NC_009882.1_:495812-496729	hypothetical protein A1G_02820	COG2984 - ABC-type uncharacterized transport system, periplasmic component	1.35e-97	-1.66	-1.94
ref|NC_009882.1_:c498787-498383	hypothetical protein A1G_02835	No conserved domain identified	-	-3.73	-3.82
ref|NC_009882.1_:c499229-498807	hypothetical protein A1G_02840	ANK[cd00204] - ankyrin repeats	1.50e-08	-3.3	-2.77
ref|NC_009882.1_:524000-524968	hypothetical protein A1G_03000	Fic[pfam02661] - Fic/DOC family	2.07e-22	-8.32	-6.07
ref|NC_009882.1_:525229-525366	hypothetical protein A1G_03005	No conserved domain identified	-	-8.16	-5.32
ref|NC_009882.1_:526267-526467	hypothetical protein A1G_03015	No conserved domain identified	-	-3.53	-2.48
ref|NC_009882.1_:c533894-533406	hypothetical protein A1G_03050	BON[pfam04972] - BON domain	3.58e-13	-3.04	-2.31
ref|NC_009882.1_:c535744-534896	hypothetical protein A1G_03065	FTR1[pfam03239] - Iron permease FTR1 family;	9.12e-60	-2.81	-2.05
ref|NC_009882.1_:c536134-535754	hypothetical protein A1G_03070	Cupredoxin_1[pfam13473] - Cupredoxin-like domain	5.13e-37	-2.20	-1.73
ref|NC_009882.1_:c537320-536325	hypothetical protein A1G_03075	FKBP_C[pfam00254] - FKBP-type peptidyl-prolyl cis-trans isomerase	4.61e-07	-3.65	-2.43
ref|NC_009882.1_:561253-561429	hypothetical protein A1G_03195	No conserved domain identified	-	-1.54	-1.72
ref|NC_009882.1_:726966-727136	hypothetical protein A1G_04250	PHA00670 super family[cl17051] - hypothetical protein	3.74e-05	-2.08	-2.15
ref|NC_009882.1_:c727231-727037	hypothetical protein A1G_04255	DUF4143[pfam13635] - Domain of unknown function (DUF4143)	1.37e-06	-3.02	-2.67
ref|NC_009882.1_:c727442-727242	hypothetical protein A1G_04260	DUF4143[pfam13635] - Domain of unknown function (DUF4143)	1.50e-17	-4.51	-3.61
ref|NC_009882.1_:c727681-727544	hypothetical protein A1G_04265	No conserved domain identified	-	-7.60	-8.08
ref|NC_009882.1_:c727818-727639	hypothetical protein A1G_04270	P-loop_NTPase super family[cl09099] - P-loop containing Nucleoside Triphosphate Hydrolases	6.62e-03	-6.03	-7.16
ref|NC_009882.1_:c730245-729259	hypothetical protein A1G_04280	Peptidase_S66[cd07025] - LD-Carboxypeptidase, a serine protease	9.72e-51	-7.85	-6.86
ref|NC_009882.1_:c733692-733087	hypothetical protein A1G_04305	ANK[cd00204] - ankyrin repeats	6.67e-06	-4.91	-3.82
ref|NC_009882.1_:767346-770225	hypothetical protein A1G_04555	Pentapeptide[pfam00805] - Pentapeptide repeats (8 copies)	1.99e-06	-1.66	-1.72
ref|NC_009882.1_:774111-774803	hypothetical protein A1G_04585	COG1214[COG1214] - Inactive homolog of metal-dependent proteases, putative molecular chaperone	5.47e-58	-3.52	-3.13
ref|NC_009882.1_:c814522-814355	hypothetical protein A1G_04840	No conserved domain identified	-	-2.08	-1.74
ref|NC_009882.1_:c846798-845314	hypothetical protein A1G_05015	No conserved domain identified	-	-2.05	-1.98
ref|NC_009882.1_:c868072-867395	hypothetical protein A1G_05140	Radical_SAM[cd01335] - Radical SAM superfamily	8.62e-06	-2.16	-2.39
ref|NC_009882.1_:875046-875333	hypothetical protein A1G_05190	No conserved domain identified	-	-6.27	-4.46
ref|NC_009882.1_:c875454-875305	hypothetical protein A1G_05195	No conserved domain identified	-	-7.99	-4.45
ref|NC_009882.1_:c947519-946632	hypothetical protein A1G_05640	SurA_N_3 super family[cl07813] - SurA N-terminal domain	2.06e-12	-2.38	-1.81
ref|NC_009882.1_:983971-984123	hypothetical protein A1G_05920	DUF2269[pfam10027] - Predicted integral membrane protein (DUF2269)	2.72e-13	-2.36	-2.02
ref|NC_009882.1_:c987677-987333	hypothetical protein A1G_05940	HicB[pfam05534] - bacterial HicB family of proteins	3.58e-16	-2.81	-2.59
ref|NC_009882.1_:992452-993807	hypothetical protein A1G_05965	MacB_PCD[pfam12704] - MacB-like periplasmic core domain	1.44e-23	-2.76	-2.23
ref|NC_009882.1_:c1015646-1014858	hypothetical protein A1G_06080	DUF519[pfam04378] - Protein of unknown function (DUF519) possibly secreted	3.00e-116	-4.90	-4.13
ref|NC_009882.1_:c1026073-1025600	hypothetical protein A1G_06150	No conserved domain identified	-	-1.98	-1.79
ref|NC_009882.1_:1043231-1043452	hypothetical protein A1G_06275	COG4100 - Cystathionine beta-lyase family protein involved in aluminum resistance	6.60e-03	-1.66	-1.67
ref|NC_009882.1_:c1050287-1049916	hypothetical protein A1G_06330	ycf1[CHL00204] - Ycf1, Provisional	7.56e-05	-2.86	-2.52
ref|NC_009882.1_:c1050466-1050275	hypothetical protein A1G_06335	No conserved domain identified	-	-4.30	-3.32
ref|NC_009882.1_:c1052108-1051542	hypothetical protein A1G_06355	PDDEXK_2[pfam12784] - PD-(D/E)XK nuclease family transposase	1.29e-23	-2.72	-2.05
ref|NC_009882.1_:1117305-1117733	hypothetical protein A1G_06700	TH_XRE[cd00093], Helix-turn-helix XRE-family like proteins	5.36e-08	-2.95	-2.28
ref|NC_009882.1_:c1164928-1163354	hypothetical protein A1G_06985	Rotamase_2[pfam13145], PPIC-type PPIASE domain	4.55e-11	-2.01	-1.66
ref|NC_009882.1_:c1175920-1175135	hypothetical protein A1G_07015	COG1835 - Predicted acyltransferases	2.38e-18	-1.71	-1.88
ref|NC_009882.1_:c1193675-1193313	hypothetical protein A1G_07135	No conserved domain identified	-	-4.88	-3.92
ref|NC_009882.1_:1237534-1238550	hypothetical protein A1G_07385	YjgP_YjgQ[pfam03739] - Predicted permease YjgP/YjgQ family	1.11e-59	-2.28	-1.94
ref|NC_009882.1_:c1241293-1241123	hypothetical protein A1G_07410	No conserved domain identified	-	-1.93	-2.03
ref|NC_009882.1_:c1241821-1241363	hypothetical protein A1G_07415	HsdM[COG0286] - Type I restriction-modification system methyltransferase subunit	1.34e-17	-2.43	-2.29
